# Supplementary material for: Lutein Isomers: Preparation, Separation, Structure Elucidation, and Occurrence in 20 Medicinal Plants
Source: Molecules. 2023 Jan 25;28(3):1187. doi: 10.3390/molecules28031187 (PMC9921531; doi:10.3390/molecules28031187)
Supplement: Supplementary file 1 [file molecules-28-01187-s001.zip]

Archive with 1 entries (1 files):
- molecules-2175450-supplementary.pdf
